# Supplementary material for: Clinical Evidence on Particle Radiation, DNA Damage Response Inhibitors, and Immunotherapy for Mismatch Repair-Proficient Rectal Cancer
Source: Cancers (Basel). 2026 Feb 17;18(4):652. doi: 10.3390/cancers18040652 (PMC12939555; doi:10.3390/cancers18040652)
Supplement: Supplementary file 1 [file cancers-18-00652-s001.zip]

Archive with 2 entries (2 files):
- cancers-4127889-non-published.pdf
- cancers-4127889-supplementary.pdf
